# Supplementary material for: Case Report: Exome Sequencing Identified a Novel Compound Heterozygous Variation in PLOD2 Causing Bruck Syndrome Type 2
Source: Front Genet. 2021 Feb 16;12:619948. doi: 10.3389/fgene.2021.619948 (PMC7921790; doi:10.3389/fgene.2021.619948)
Supplement: Supplementary file 3 [file Data_Sheet_2.XLS]

Sample	Raw_data_bases(Mb)	Clean_data_bases(Mb)	Aligned_bases(Mb)	Aligned	Initial bases on target	Base covered on target	Coverage of target region	Effective bases on target	Fraction of effective bases on target	Average sequencing depth on target	Fraction of target covered with at least 4X	Fraction of target covered with at least 10X	Fraction of target covered with at least 20X	duplication rate	chip
18C003953_O001_CapNGS	749.07	666.74	664.01	99.59%	722848	721781	99.85%	218546397	32.91%	302.34	99.51%	98.76%	97.11%	24.07%	Bonegen
